# Supplementary material for: Micro-mechanical blood clot testing using smartphones
Source: Nat Commun. 2022 Feb 11;13:831. doi: 10.1038/s41467-022-28499-y (PMC8837659; doi:10.1038/s41467-022-28499-y)
Supplement: Supplementary file 5 — Source Data [file 41467_2022_28499_MOESM5_ESM.xlsx]

## Sheet: Fig. 3a
Laboratory PT (s)	Smartphone PT (s), Measurement 1	Smartphone PT (s), Measurement 2
11.4	14.37	15.17
12.1	13.67	12.26
12.3	15.83	14.72
12.4	16.55	17.66
12.6	14.28	14.17
12.8	15.06	16.95
12.9	15.06	15.27
12.9	16.13	18.23
13	17.07	16.07
13	18.27	17.48
13.1	16.77	15.06
13.2	18.43	17.53
13.5	15.33	16.22
13.6	13.67	14.77
13.6	15.03	15.13
13.6	17.37	16.27
13.6	17.85	17.66
13.8	14.97	14.28
13.8	17.33	16.53
13.9	15.23	13.75
13.9	15.98	16.68
13.9	16.47	16.27
13.9	16.57	14.06
13.9	16.68	16.17
13.9	17.17	17.27
13.9	17.27	17.48
13.9	17.37	16.27
14	17.39	17.48
14.1	17.37	18.07
14.3	15.93	14.52
14.3	18.33	18.23
14.4	15.97	15.37
14.4	16.77	16.37
14.4	16.37	17.98
14.4	17.17	18.38
14.5	17.07	17.68
14.5	17.67	18.07
14.5	17.73	17.13
14.5	17.97	17.76
14.5	18.87	17.27
14.6	15.85	17.37
14.6	16.27	16.17
14.6	16.66	15.56
14.7	16.63	18.53
14.9	18.13	18.03
14.9	18.63	17.83
15	17.37	16.38
15.1	15.37	15.88
15.1	16.77	16.27
15.2	17.78	18.58
15.2	20.23	19.03
15.3	17.23	18.83
15.3	17.37	16.86
15.4	18.66	19.76
15.6	19.67	18.86
15.7	20.38	21.38
15.8	16.67	17.08
15.8	18.47	17.76
15.9	16.56	17.97
15.9	18.53	17.23
15.9	19.03	19.28
15.9	19.08	19.47
15.9	20.07	19.66
16	18.28	18.48
16.1	19.88	19.08
16.2	21.68	20.18
16.3	17.37	16.67
16.4	18.37	20.57
16.5	17.07	19.58
16.9	19.78	19.08
17.1	19.27	18.76
17.1	20.33	21.04
17.3	19.58	17.77
17.4	22.44	22.54
17.7	18.27	19.37
17.7	20.36	20.07
17.7	21.48	19.87
17.9	21.88	20.68
18.2	21.68	19.58
18.4	18.98	21.18
18.4	23.28	22.37
18.5	21.28	23.69
18.5	23.24	22.94
18.6	20.98	20.87
18.6	21.18	19.68
19	22.18	20.27
19.2	22.18	21.48
19.2	22.56	23.88
19.3	20.47	22.08
19.3	21.18	22.48
19.5	20.98	21.38
19.6	23.48	20.78
19.8	23.36	21.76
19.9	20.03	22.87
19.9	23.47	22.96
20	19.28	20.78
20	21.88	21.17
20.1	21.88	21.88
20.3	20.38	20.68
21.1	22.98	22.08
21.6	22.19	23.39
21.9	25.04	25.74
21.9	25.09	24.48
22	24.18	23.88
22.4	23.37	22.17
22.9	29.48	28.38
23	26.38	26.18
23.4	22.78	24.38
23.9	26.07	27.37
24.2	29.38	28.98
24.4	26.67	25.06
25.9	23.58	25.17
26.9	26.68	30.18
27.1	23.76	25.67
27.1	26.58	25.28
27.1	29.99	27.18
27.1	30.59	29.98
27.3	25.18	25.69
27.5	29.18	27.78
27.8	27.39	27.98
28.6	30.09	26.78
29.2	29.56	28.38
29.8	29.28	27.57
31.6	31.07	30.87
31.9	33.09	31.47
32.9	29.66	28.37
34	30.37	28.49
34.8	30.98	31.29
35.2	32.59	28.99
35.6	31.18	32.08
37.2	34.19	35.18
37.9	32.08	31.08
38.4	34.78	34.48
39.2	36.68	37.48
39.2	39.29	38.49
40	32.28	33.49
42.2	36.96	33.06
45.5	40.78	37.67
45.8	44.78	44.39
49.8	42.97	41.99

## Sheet: Fig. 3b
Laboratory INR	Smartphone INR, Measurement 1	Smartphone INR, Measurement 2
0.9	0.764045	0.634269
0.9	0.832158	0.912936
0.9	0.9819	0.867116
1	0.823266	0.812451
1	0.901645	1.10366
1	0.901645	0.923251
1	1.01393	1.24997
1	1.0595	1.18388
1	1.08369	0.901645
1	1.11705	1.00749
1	1.25466	1.16332
1	1.27351	1.16902
1.1	0.764045	0.872159
1.1	0.89245	0.823266
1.1	0.898576	0.908823
1.1	0.919119	0.771707
1.1	0.929463	1.02363
1.1	0.99253	0.847067
1.1	0.996796	0.933614
1.1	0.997863	1.07377
1.1	1.05075	1.02903
1.1	1.06169	0.801696
1.1	1.07377	1.01824
1.1	1.08369	1.03987
1.1	1.12827	1.13953
1.1	1.13953	1.16332
1.1	1.14631	1.05731
1.1	1.15083	1.23127
1.1	1.15083	1.02903
1.1	1.15083	1.02903
1.1	1.1531	1.16332
1.1	1.20575	1.18388
1.1	1.26172	1.24997
1.2	0.933614	0.987209
1.2	0.984022	1.15083
1.2	1.02903	1.01824
1.2	1.03987	1.2208
1.2	1.06827	1.28535
1.2	1.07157	0.953435
1.2	1.08369	1.02903
1.2	1.11705	1.18618
1.2	1.12827	1.26761
1.2	1.13502	1.32114
1.2	1.15083	1.09366
1.2	1.15083	1.04095
1.2	1.18503	1.23127
1.2	1.19192	1.12378
1.2	1.19767	1.29129
1.2	1.21964	1.19537
1.2	1.23827	1.22661
1.2	1.29724	1.20344
1.2	1.30081	1.43466
1.2	1.32594	1.13953
1.2	1.49351	1.34523
1.3	1.06059	1.21964
1.3	1.07267	1.11817
1.3	1.15083	1.07267
1.3	1.25584	1.27943
1.3	1.26643	1.53669
1.3	1.27824	1.19537
1.3	1.28535	1.13502
1.3	1.34523	1.37559
1.3	1.35128	1.39885
1.3	1.42351	1.32474
1.3	1.4496	1.35128
1.3	1.47337	1.42227
1.3	1.5125	1.6416
1.3	1.68119	1.4872
1.4	1.11705	1.41239
1.4	1.37437	1.31275
1.4	1.41239	1.19652
1.4	1.43715	1.35128
1.4	1.50616	1.59721
1.5	1.25466	1.38658
1.5	1.50996	1.47337
1.5	1.65475	1.44835
1.5	1.68119	1.41239
1.5	1.7078	1.55077
1.5	1.78322	1.79683
1.6	1.33919	1.61543
1.6	1.52393	1.73458
1.6	1.58943	1.57521
1.6	1.61543	1.42475
1.6	1.61543	1.78865
1.6	1.62849	1.95642
1.6	1.74803	1.49856
1.6	1.74803	1.65475
1.6	1.79955	1.98332
1.6	1.8933	1.8517
1.6	1.89887	1.77371
1.7	1.37559	1.56361
1.7	1.46835	1.84204
1.7	1.5125	1.55077
1.7	1.58943	1.6416
1.7	1.7078	1.61413
1.7	1.7078	1.7078
1.7	1.91004	1.69181
1.7	1.92545	1.85446
1.7	1.92685	1.56361
1.8	1.85722	1.73458
1.9	1.74938	1.91424
1.9	2.02612	1.98332
1.9	2.1509	2.25473
1.9	2.15825	2.06929
2	1.91144	1.74668
2	2.35144	2.32104
2.1	1.82967	2.05486
2.1	2.30439	2.50435
2.1	2.84346	2.66444
2.2	2.39582	2.15384
2.2	2.82698	2.76149
2.4	1.94091	2.17003
2.5	1.96631	2.24426
2.5	2.1715	2.24725
2.5	2.38201	2.18627
2.5	2.39736	2.95988
2.5	2.79416	2.56884
2.5	2.92809	2.47469
2.5	3.02898	2.92642
2.6	2.50748	2.60055
2.7	2.85667	2.66444
2.7	2.94481	2.41274
2.8	2.81055	2.53572
3	3.1107	3.07654
3	3.46447	3.1795
3.2	2.87321	2.66284
3.3	2.99182	2.68212
3.4	3.09531	3.14846
3.4	3.37543	2.76312
3.5	3.12956	3.28561
3.7	3.66372	3.84699
3.8	3.28561	3.11241
3.8	3.77249	3.71702
3.9	4.1317	4.28699
3.9	4.64705	4.48642
4	3.32071	3.53639
4.3	4.18578	3.4591
4.7	4.95244	4.32422
4.8	5.81177	5.72549
5.3	5.41586	5.20636

## Sheet: Fig. 3c
Average of PT measurements	PT error (s)
12.885	-1.57
12.885	-2.97
14.065	-3.53
13.44	-1.68
13.93	-2.26
13.98	-2.16
14.515	-3.23
14.475	-4.15
14.935	-3.67
15.035	-4.07
15.635	-5.27
15.815	-5.23
13.635	-0.07
14.385	-1.17
14.315	-1.43
14.565	-1.33
14.415	-1.83
15.115	-1.63
15.185	-1.57
14.94	-2.08
15.185	-2.57
15.235	-2.67
15.29	-2.78
15.585	-2.37
15.535	-3.27
15.585	-3.37
15.565	-3.53
15.735	-3.27
15.485	-3.77
15.635	-3.47
15.695	-3.39
15.725	-4.25
16.315	-4.03
15.235	-0.27
15.225	-1.25
15.435	-1.67
15.385	-1.97
15.665	-1.93
15.63	-2.06
15.935	-1.67
15.785	-2.57
15.785	-2.77
16.265	-1.93
16.335	-2.07
16.185	-2.37
16.085	-3.17
16.115	-3.23
16.49	-2.58
16.235	-3.47
16.515	-3.23
16.765	-3.73
17.03	-3.26
16.685	-4.37
17.715	-5.03
16.23	-0.66
16.235	-0.87
16.835	-1.07
17.14	-2.28
17.385	-1.97
17.135	-2.67
17.215	-2.63
17.465	-3.13
17.49	-3.18
17.635	-4.07
17.99	-3.78
17.985	-4.17
18.04	-4.68
18.94	-5.48
16.785	-0.57
18.185	-2.17
18.44	-2.28
18.34	-2.88
18.715	-3.23
17.985	-0.57
19.03	-2.66
19.59	-3.78
19.94	-3.48
19.89	-3.98
19.92	-5.04
18.69	-0.58
19.885	-1.17
19.79	-2.38
19.89	-2.58
20.24	-1.88
19.89	-2.78
20.59	-3.18
20.69	-2.98
20.88	-3.36
20.87	-4.74
20.84	-4.88
19.64	0.72
19.965	-0.13
20.34	-0.08
20.24	-1.48
20.94	-1.88
20.99	-1.78
21.58	-3.56
21.685	-3.57
21.54	-3.88
22.04	-1.88
21.895	-0.59
23.09	-2.18
23.47	-3.14
23.495	-3.19
22.885	-0.97
24.69	-3.38
23.09	0.62
24.985	-2.17
26.19	-6.58
25.535	-2.27
26.79	-5.18
24.74	2.32
25.43	3.34
26.24	2.12
26.84	0.52
26.79	0.22
28.34	-1.68
28.545	-2.89
28.845	-3.49
27.595	0.41
29.38	-0.36
29.345	-1.49
29.54	0.52
31.335	0.53
32.495	-1.19
31.28	3.24
32.185	3.63
32.89	3.82
33.895	2.61
33.39	4.42
35.695	3.01
34.99	5.82
36.59	3.62
37.94	2.52
39.245	-0.09
36.14	7.72
39.58	5.24
43.14	4.72
45.29	1.02
46.385	6.83
12.18	-0.16
13.285	-3.77
13.51	-2.42
13.385	-1.57
14.875	-4.15
14.085	-2.37
15.565	-5.33
15.03	-5.26
14.08	-1.96
14.535	-3.07
15.24	-4.48
15.365	-4.33
14.185	-1.17
14.04	-0.48
14.365	-1.53
13.825	0.15
14.86	-2.72
14.41	-0.22
14.885	-0.97
15.29	-2.78
15.085	-2.37
13.98	-0.16
15.035	-2.27
15.385	-1.97
15.585	-3.37
15.69	-3.58
15.165	-2.73
16.085	-3.97
14.935	-2.67
15.085	-2.37
15.74	-3.48
15.63	-4.06
16.265	-3.93
15.49	-0.78
15.985	-2.77
15.385	-1.57
16.19	-3.58
16.615	-3.83
15.08	-0.96
15.685	-1.17
16.09	-3.18
16.39	-3.98
17.065	-3.53
16.08	-1.56
15.69	-1.38
16.285	-3.57
15.815	-2.63
16.89	-3.38
16.13	-3.26
16.465	-3.13
16.365	-2.93
17.58	-4.36
15.885	-2.77
17.115	-3.83
16.935	-2.07
16.44	-1.28
16.485	-0.37
17.24	-2.48
18.485	-4.17
16.78	-1.96
16.565	-1.33
17.59	-3.38
17.685	-3.57
17.23	-3.26
17.59	-2.98
17.78	-3.76
18.54	-5.68
18.19	-3.98
18.04	-3.08
17.93	-1.66
17.535	-0.47
17.99	-2.18
19.07	-3.94
18.535	-1.67
18.885	-2.37
18.785	-2.17
18.89	-1.38
19.29	-2.78
19.97	-5.14
19.79	-2.78
20.69	-2.78
19.735	-2.27
19.14	-1.08
20.89	-3.18
21.095	-5.19
19.635	-1.27
20.34	-2.28
21.54	-4.68
20.72	-4.44
20.385	-3.97
20.39	-0.78
21.385	-2.97
20.49	-0.38
20.44	-1.88
20.585	-1.17
20.99	-1.78
20.78	-1.96
21.43	-3.06
20.19	-1.18
21.59	-0.98
22.495	-1.79
22.94	-1.88
23.82	-3.84
23.19	-2.58
22.285	0.23
24.59	-3.18
23.89	-0.98
25.635	-3.47
25.64	-5.48
24.73	-0.66
26.59	-4.78
25.535	0.73
26.385	1.43
26.495	1.61
26.19	1.82
28.54	-3.28
27.64	-0.28
27.14	-0.08
28.54	-2.88
27.89	-0.18
28.79	0.82
27.69	1.82
28.685	2.23
31.235	0.73
31.685	0.43
30.635	4.53
31.245	5.51
33.045	3.51
32.095	6.21
33.84	3.52
36.19	2.02
34.49	6.82
36.44	3.92
38.34	1.72
38.845	0.71
36.745	6.51
37.63	9.14
41.585	7.83
45.095	1.41
45.895	7.81

## Sheet: Fig. 3d
Average of INR measurements	INR error
0.767135	0.265731
0.832023	0.135955
0.866079	0.0678418
0.883558	0.032884
0.906226	0.187549
0.906468	-0.0129357
0.911633	0.176734
0.932023	0.335955
0.935854	0.328293
0.94095	-0.0818999
0.950822	0.0983551
0.950822	0.0983551
0.950822	0.0983551
0.950848	0.298304
0.961625	0.0767494
0.961633	0.276734
0.973533	0.252933
0.986079	0.227841
0.996225	0.20755
0.999288	0.201424
1.00375	-0.00749286
1.00441	0.191177
1.00697	-0.0139338
1.00956	0.180881
1.01473	0.170537
1.01681	0.166386
1.02975	-0.0594962
1.04185	-0.0836932
1.04627	0.10747
1.0484	0.103204
1.04893	0.102137
1.05183	-0.103659
1.05853	-0.117054
1.05912	0.0817628
1.06181	0.0763729
1.06451	0.0709712
1.06451	0.0709712
1.06451	0.0709712
1.06681	0.266386
1.06993	0.0601323
1.07538	0.0492464
1.07672	0.246565
1.07865	0.0426923
1.08084	0.0383134
1.08166	-0.163324
1.08451	-0.16902
1.08688	0.026233
1.08688	0.026233
1.09185	0.0163068
1.09194	-0.183883
1.09201	0.215978
1.0936	0.212791
1.10912	0.181763
1.11413	-0.0282674
1.11451	0.170971
1.11451	0.170971
1.11976	-0.0395273
1.11976	-0.0395273
1.11993	0.160132
1.12048	0.159046
1.12315	-0.0463055
1.12499	-0.249971
1.12542	-0.0508336
1.12542	-0.0508336
1.12542	-0.0508336
1.12655	-0.0531004
1.12733	-0.254665
1.13166	-0.063324
1.13166	-0.063324
1.13413	0.131731
1.13578	0.128434
1.13676	-0.273512
1.14185	0.116307
1.14194	-0.0838834
1.14683	0.106343
1.15287	-0.105747
1.15853	0.082946
1.16189	0.0762236
1.16413	0.0717326
1.16563	-0.13127
1.16751	0.0649822
1.16976	0.0604727
1.17499	-0.149971
1.17542	0.0491664
1.17542	0.0491664
1.17542	0.0491664
1.1803	0.239409
1.18086	-0.161719
1.18633	0.227334
1.18633	0.227334
1.19251	0.01497
1.19309	0.013823
1.19596	0.00808093
1.19768	0.00463016
1.19884	0.00232735
1.20172	-0.00343774
1.20909	0.181827
1.20982	-0.0196411
1.2104	-0.0208019
1.21331	-0.0266129
1.21563	-0.0312699
1.21751	0.164982
1.21913	-0.0382692
1.22542	0.149166
1.2338	-0.06761
1.24268	-0.0853512
1.24564	-0.0912876
1.24768	0.10463
1.24862	-0.0972355
1.2504	-0.10081
1.25853	0.282946
1.25982	0.0803589
1.26057	-0.12114
1.26297	-0.125943
1.27261	-0.145226
1.27792	0.0441606
1.28322	0.0335691
1.28912	0.0217576
1.28971	0.0205739
1.29268	0.0146488
1.29826	0.203479
1.31237	-0.0247414
1.31733	-0.234665
1.32261	-0.0452257
1.32564	-0.0512753
1.32564	-0.0512753
1.33779	-0.0755863
1.34675	-0.293509
1.34942	-0.0988483
1.35638	0.0872471
1.36114	-0.122272
1.36175	-0.123509
1.3748	-0.149596
1.37564	0.0487247
1.37733	0.245335
1.38668	-0.173367
1.38718	0.0256335
1.3936	-0.187202
1.40619	-0.0123896
1.40619	-0.0123896
1.40625	-0.212495
1.41834	-0.236687
1.41857	-0.0371489
1.44329	0.113415
1.45308	-0.106155
1.45619	0.0876104
1.46959	0.260813
1.4708	-0.341602
1.47417	0.0516511
1.48668	0.0266333
1.49059	-0.381188
1.49861	-0.197214
1.50498	-0.00995784
1.51237	0.175253
1.52538	-0.0507659
1.53779	0.324414
1.54928	0.101438
1.56197	0.0760654
1.57738	-0.154754
1.58417	0.231651
1.5876	0.0247909
1.59059	-0.181188
1.59472	0.0105671
1.6039	-0.207795
1.60625	0.187505
1.60772	-0.0154303
1.60772	-0.0154303
1.60772	-0.0154303
1.61425	-0.0284945
1.62538	0.149234
1.62738	-0.054754
1.63181	0.136389
1.63181	0.136389
1.64161	-0.283216
1.64472	0.110567
1.64841	-0.296826
1.65706	0.0858738
1.66729	-0.134576
1.6708	0.0583975
1.67402	-0.148031
1.67402	-0.148031
1.68686	-0.173714
1.69433	-0.188655
1.6959	0.00819021
1.69978	-0.199553
1.7039	-0.00779502
1.7039	-0.00779502
1.7039	-0.00779502
1.72585	-0.251695
1.74665	-0.293296
1.74944	-0.298872
1.76729	0.0654244
1.77102	-0.142044
1.77723	-0.154457
1.77821	-0.356415
1.79166	-0.383323
1.80502	-0.210044
1.81272	-0.22545
1.81343	-0.226853
1.82469	0.150621
1.82861	-0.0572201
1.87334	0.253317
1.90712	-0.0142405
1.94166	-0.0833233
1.95572	0.0885575
1.96306	-0.12612
1.96483	0.270335
1.98465	-0.169295
2.02545	-0.250897
2.02912	-0.258246
2.07737	-0.354735
2.07743	0.045139
2.16052	-0.321042
2.17045	0.459093
2.17572	-0.351444
2.17692	0.0461649
2.2022	-0.20439
2.23316	0.533689
2.28501	0.229973
2.29791	-0.19582
2.30217	-0.404348
2.33575	0.328499
2.34313	0.313731
2.37213	0.255741
2.37363	0.25275
2.38222	-0.56444
2.44101	0.117989
2.44868	0.102644
2.47173	-0.743458
2.48074	-0.561487
2.48735	0.0253066
2.51349	-0.626984
2.53442	-0.0688395
2.55374	0.0925216
2.55637	0.287258
2.60027	-0.000545244
2.64708	-0.294156
2.66786	0.264278
2.68222	0.0355595
2.71321	-0.426422
2.71405	-0.428091
2.72994	-0.459884
2.76449	-0.528975
2.77833	-0.156666
2.80528	-0.0105503
2.8224	-0.244807
2.93142	0.537165
2.99106	0.617876
3.03661	0.326789
3.03827	-0.0765393
3.05535	-0.110702
3.08156	0.636883
3.08975	-0.179496
3.14591	0.30818
3.23223	-0.464466
3.24765	0.304691
3.27423	0.251539
3.31478	0.370442
3.38771	0.0245702
3.3928	0.214393
3.45621	0.687586
3.5428	0.514393
3.66036	0.679288
3.68186	0.0362799
3.75851	0.0829805
3.76819	0.463613
3.77349	-0.146987
3.78625	0.0275073
3.87955	0.840903
4.01585	-0.231702
4.09349	-0.386986
4.19321	-0.586418
4.24289	0.114219
4.27352	-0.747047
4.51211	0.375784
4.82622	-0.252444
5.25318	0.093639
5.26274	-0.925487
5.30589	-1.01177
5.35793	-0.115862

## Sheet: Fig. 4a
DIC			Heparin therapy			Liver disease			Trauma			Warfarin therapy			Other
Laboratory PT (s)	Smartphone PT (s)		Laboratory PT (s)	Smartphone PT (s)		Laboratory PT (s)	Smartphone PT (s)		Laboratory PT (s)	Smartphone PT (s)		Laboratory PT (s)	Smartphone PT (s)		Laboratory PT (s)	Smartphone PT (s)
16.4	18.37		14.9	17.36		17.4	19.97		21.9	24.38		67.2	53.27		25.4	29.77
15.8	19.67		12.7	14.55		16.9	18.66		15.6	18.36		34.5	33.98		21.4	23.57
17.1	19.87		13.3	15.36		17.5	19.57		20.1	20.06		23.4	26.87		16.8	20.76
19.2	19.37		12.6	16.67		21.1	22.67		16.9	18.57		29.5	30.28		15.7	16.66
20.7	23.28		13.1	15.06		23.1	24.18		18.1	18.86		30.6	33.48		40.4	35.17
21.3	24.57		13.5	17.45		24.4	24.37		15.7	17.57		38.3	39.88		13.7	17.26
22.7	28.56		13.6	18.56		63.4	52.87		20.6	20.57		48.9	42.57		27.4	28.58
24.6	27.97		14	16.96		17.4	19.47		22.7	25.68		22.8	24.97		14	15.86
16.4	16.77		13.7	17.86		17.5	20.07		21.9	20.97		41.9	38.78		13.6	15.66
15.8	21.57		13.7	16.06		18.8	19.37		15.6	18.16		21.6	21.46		13.6	17.16
17.1	21.47		14.2	16.86		21.7	23.87		20.1	22.87		35.1	34.88		15.4	16.67
19.2	19.57		14.1	17.77		22.9	24.27		16.9	17.86		23.4	28.37		17.4	18.66
20.7	23.47		14.1	18.27		25.6	25.47		18.1	17.56		53.6	56.07		21.7	24.76
21.3	24.97		13.8	16.76		25.6	24.87		15.7	15.96		67.2	58.46		23	26.87
22.7	26.76		13.7	16.76		26.5	30.98		20.6	23.08		34.5	34.68		25.4	29.57
24.6	26.38		14.8	15.06		28.7	33.38		22.7	22.97		23.4	25.87		21.4	23.57
			16.4	17.76		26.7	25.87					29.5	31.18		16.8	22.06
			14.9	18.86		16.7	17.77					30.6	32.18		15.7	16.66
			12.7	14.65		23.6	26.17					38.3	42.07		40.4	38.08
			13.3	15.56		17.4	20.47					48.9	49.58		13.7	16.66
			12.6	16.06		16.9	18.16					22.8	24.77		27.4	29.47
			13.1	15.96		17.5	18.46					41.9	37.68		14	15.95
			13.5	18.57		21.1	23.78					21.6	22.36		13.6	17.86
			13.6	18.26		23.1	25.78					35.1	34.28		13.6	15.96
			14	17.56		24.4	24.97					23.4	27.97		15.4	16.46
			13.7	17.56		63.4	62.07					53.6	59.08		17.4	16.76
			13.7	17.76		17.4	20.57								21.7	26.27
			14.2	18.17		17.5	18.86								23	28.57
			14.1	17.57		18.8	20.47
			14.1	17.67		21.7	25.57
			13.8	17.96		22.9	26.67
			13.7	16.27		25.6	26.07
			14.8	16.46		25.6	24.47
			16.4	18.36		26.5	31.18
						28.7	31.78
						26.7	28.47
						16.7	17.96
						23.6	27.08

## Sheet: Fig. 4b
DIC			Heparin therapy			Liver disease			Trauma			Warfarin therapy			Other
Laboratory INR	Smartphone INR		Laboratory INR	Smartphone INR		Laboratory INR	Smartphone INR		Laboratory INR	Smartphone INR		Laboratory INR	Smartphone INR		Laboratory INR	Smartphone INR
1.3	1.07		1.2	1.28		1.4	1.45		1.9	1.5		7.6	7.08		2.3	2.53
1.3	1.57		1	0.88		1.4	1.21		1.3	1.21		3.4	3.22		1.9	1.79
1.4	1.56		1	0.96		1.5	1.24		1.7	1.72		2.1	2.07		1.4	1.62
1.6	1.36		1	1.01		1.8	1.82		1.4	1.18		2.8	2.74		1.3	1.06
1.8	1.78		1	1		2.1	2.06		1.5	1.15		2.9	2.87		4.1	3.7
1.9	1.96		1.1	1.25		2.2	1.96		1.3	1		3.8	4.31		1.1	1.06
2	2.17		1.1	1.22		7.1	7.75		1.8	1.74		5.2	5.52		2.5	2.52
2.2	2.13		1.1	1.15		1.5	1.46		2	1.73		2	1.93		1.1	1
1.3	1.23		1.1	1.15		1.5	1.28		1.9	1.89		4.3	3.65		1.1	1.18
1.3	1.37		1.1	1.17		1.6	1.45		1.3	1.23		1.9	1.66		1.1	1
1.4	1.39		1.1	1.21		1.9	2.03		1.7	1.41		3.4	3.16		1.2	1.04
1.6	1.33		1.1	1.15		2	2.16		1.4	1.25		2.1	2.32		1.4	1.07
1.8	1.76		1.1	1.16		2.3	2.09		1.5	1.28		5.8	7.19		1.9	2.11
1.9	1.91		1.1	1.19		2.3	1.9		1.3	1.15		7.6	6.15		2	2.4
2	2.4		1.1	1.03		2.4	2.74		1.8	1.46		3.4	3.12		2.3	2.55
2.2	2.32		1.2	1.04		2.7	2.82		2	2.04		2.1	2.19		1.9	1.79
			1.3	1.23		2.4	2.39					2.8	2.62		1.4	1.48
			1.2	1.13		1.4	1.19					2.9	3.05		1.3	1.06
			1	0.87		2.1	2.21					3.8	3.97		4.1	3.28
			1	0.94		1.4	1.4					5.2	4.38		1.1	1.12
			1	1.06		1.4	1.26					2	1.96		2.5	2.4
			1	0.91		1.5	1.36					4.3	3.81		1.1	0.99
			1.1	1.14		1.8	1.69					1.9	1.56		1.1	0.97
			1.1	1.25		2.1	1.87					3.4	3.24		1.1	1.11
			1.1	1.09		2.2	1.89					2.1	2.37		1.2	1.06
			1.1	1.18		7.1	6.08					5.8	6.64		1.4	1.26
			1.1	1.01		1.5	1.34								1.9	1.93
			1.1	1.08		1.5	1.41								2	2.19
			1.1	1.17		1.6	1.33
			1.1	1.22		1.9	1.83
			1.1	1.07		2	1.88
			1.1	1.07		2.3	2.02
			1.2	0.91		2.3	1.95
			1.3	1.17		2.4	2.71
						2.7	3.04
						2.4	2.07
						1.4	1.17
						2.1	2.1

## Sheet: Fig. 4c
DIC			Heparin therapy			Liver disease			Trauma			Warfarin therapy			Other
Average of PT measurements (s)	PT error (s)		Average of PT measurements (s)	PT error (s)		Average of PT measurements (s)	PT error (s)		Average of PT measurements (s)	PT error (s)		Average of PT measurements (s)	PT error (s)		Average of PT measurements (s)	PT error (s)
16.59	-0.37		16.88	-3.96		18.93	-3.07		21.43	0.93		62.83	8.74		27.48	-4.17
17.38	-1.97		16.13	-2.46		18.68	-2.57		23.14	-2.48		60.23	13.93		27.59	-4.37
18.69	-5.77		13.68	-1.95		17.53	-1.26		16.88	-2.56		34.59	-0.18		22.48	-2.17
17.73	-3.87		13.62	-1.85		17.78	-1.76		16.98	-2.76		34.24	0.52		22.48	-2.17
19.29	-4.37		14.43	-2.26		17.98	-0.96		21.48	-2.77		24.63	-2.47		19.43	-5.26
18.48	-2.77		14.33	-2.06		18.54	-2.07		20.08	0.04		25.13	-3.47		18.78	-3.96
19.38	-0.37		14.33	-3.46		22.44	-2.68		17.38	-0.96		30.34	-1.68		16.18	-0.96
19.29	-0.17		14.64	-4.07		21.89	-1.57		17.73	-1.67		29.89	-0.78		16.18	-0.96
22.09	-2.77		14.53	-2.86		24.44	-2.68		17.83	0.54		31.39	-1.58		39.24	2.32
21.99	-2.58		14.08	-1.96		23.64	-1.08		18.48	-0.76		32.04	-2.88		37.78	5.23
23.13	-3.67		16.04	-5.07		24.68	-0.57		15.83	-0.26		40.19	-3.77		15.18	-2.96
22.94	-3.27		15.47	-3.95		24.38	0.03		16.63	-1.87		39.09	-1.58		15.48	-3.56
24.73	-4.06		15.93	-4.66		62.73	1.33		21.84	-2.48		49.24	-0.68		28.43	-2.07
25.63	-5.86		16.08	-4.96		58.13	10.53		20.59	0.03		45.73	6.33		27.99	-1.18
25.49	-1.78		15.78	-3.56		18.98	-3.17		22.84	-0.27		23.79	-1.97		14.97	-1.95
26.29	-3.37		15.48	-2.96		18.43	-2.07		24.19	-2.98		23.88	-2.17		14.93	-1.86
			15.63	-3.86		18.18	-1.36					39.79	4.22		15.73	-4.26
			15.78	-4.16		18.79	-2.57					40.34	3.12		14.63	-2.06
			15.73	-4.06		19.63	-1.67					21.98	-0.76		14.78	-2.36
			14.88	-2.36		19.09	-0.57					21.53	0.14		15.38	-3.56
			16.19	-3.97		23.63	-3.87					34.69	0.82		15.93	-1.06
			15.53	-2.66		22.79	-2.17					34.99	0.22		16.04	-1.27
			15.84	-3.47		24.79	-3.77					25.68	-4.57		17.08	0.64
			15.93	-3.67		23.59	-1.37					25.88	-4.97		18.03	-1.26
			15.89	-3.57		25.84	-0.47					56.34	-5.48		23.98	-4.57
			16.18	-4.17		25.54	0.13					54.84	-2.47		23.23	-3.06
			15.88	-4.16		25.04	1.13								25.79	-5.57
			15.28	-2.96		25.23	0.73								24.94	-3.87
			14.98	-2.57		28.84	-4.68
			15.23	-3.06		28.74	-4.48
			15.63	-1.66		30.24	-3.08
			14.93	-0.26		31.04	-4.68
			17.38	-1.96		27.59	-1.77
			17.08	-1.36		26.29	0.83
						17.33	-1.26
						17.23	-1.07
						25.34	-3.48
						24.89	-2.57

## Sheet: Fig. 4d
DIC			Heparin therapy			Liver disease			Trauma			Warfarin therapy			Other
Average of INR	INR error		Average of INR	INR error		Average of INR	INR error		Average of INR	INR error		Average of INR	INR error		Average of INR	INR error
1.19	0.23		1.24	-0.08		1.43	-0.05		1.7	0.4		7.34	0.52		2.41	-0.23
1.27	0.07		1.17	0.07		1.4	0		1.89	0.01		6.87	1.45		2.43	-0.25
1.43	-0.27		0.94	0.12		1.31	0.19		1.26	0.09		3.31	0.18		1.85	0.11
1.33	-0.07		0.93	0.13		1.33	0.14		1.27	0.07		3.26	0.28		1.85	0.11
1.48	-0.16		0.98	0.04		1.37	0.26		1.71	-0.02		2.08	0.03		1.51	-0.22
1.39	0.01		0.97	0.06		1.43	0.14		1.55	0.29		2.14	-0.09		1.44	-0.08
1.48	0.24		1	-0.01		1.81	-0.02		1.29	0.22		2.77	0.06		1.18	0.24
1.47	0.27		1.03	-0.06		1.75	0.11		1.33	0.15		2.71	0.18		1.18	0.24
1.79	0.02		1	0		2.08	0.04		1.33	0.35		2.89	0.03		3.9	0.4
1.78	0.04		0.96	0.09		1.98	0.23		1.39	0.22		2.97	-0.15		3.69	0.82
1.93	-0.06		1.18	-0.15		2.08	0.24		1.15	0.3		4.05	-0.51		1.08	0.04
1.91	-0.01		1.12	-0.04		2.04	0.31		1.23	0.15		3.89	-0.17		1.11	-0.02
2.09	-0.17		1.16	-0.12		7.42	-0.65		1.77	0.06		5.36	-0.32		2.51	-0.02
2.2	-0.4		1.18	-0.15		6.59	1.02		1.63	0.34		4.79	0.82		2.45	0.1
2.16	0.07		1.13	-0.05		1.48	0.04		1.86	0.27		1.97	0.07		1.05	0.1
2.26	-0.12		1.1	0.01		1.42	0.16		2.02	-0.04		1.98	0.04		1.04	0.11
			1.13	-0.05		1.39	0.22					3.97	0.65		1.14	-0.08
			1.14	-0.08		1.45	0.09					4.05	0.49		1.03	0.13
			1.14	-0.07		1.53	0.15					1.78	0.24		1.05	0.1
			1.05	0.09		1.47	0.27					1.73	0.34		1.11	-0.01
			1.16	-0.11		1.96	-0.13					3.28	0.24		1.12	0.16
			1.09	0.02		1.86	0.07					3.32	0.16		1.13	0.14
			1.13	-0.05		2.08	-0.16					2.21	-0.22		1.24	0.33
			1.14	-0.07		1.94	0.12					2.24	-0.27		1.33	0.14
			1.13	-0.06		2.2	0.21					6.49	-1.39		2.01	-0.21
			1.16	-0.12		2.16	0.28					6.22	-0.84		1.92	-0.03
			1.15	-0.09		2.1	0.4								2.2	-0.4
			1.09	0.03		2.12	0.35								2.09	-0.19
			1.06	0.07		2.57	-0.34
			1.09	0.03		2.56	-0.31
			1.12	0.16		2.76	-0.12
			1.06	0.29		2.87	-0.34
			1.27	0.07		2.39	0.01
			1.24	0.13		2.23	0.33
						1.3	0.21
						1.29	0.23
						2.16	-0.11
						2.1	0

## Sheet: Fig. 5a
POCT meter PT (s)	Smartphone PT (s), Measurement 1	Smartphone PT (s), Measurement 2
13.5	16.67	14.47
14.1	16.47	16.68
14.2	13.86	15.67
14.3	17.27	17.08
14.4	16.98	17.68
14.6	17.49	14.06
15	16.56	18.37
15.4	16.58	15.07
15.4	15.18	15.47
15.5	16.58	15.38
15.5	17.97	17.98
15.7	18.17	17.97
15.8	16.47	18.09
15.9	17.48	18.68
16.2	14.66	14.47
16.4	17.09	15.17
16.7	17.87	17.77
16.8	18.18	18.98
17.5	18.58	18.46
17.7	17.78	18.48
18.1	17.16	18.97
18.5	20.57	17.76
18.5	21.18	20.07
18.7	20.17	19.47
19	22.58	19.97
19	14.68	16.76
19.2	20.17	20.88
19.2	22.47	19.17
19.3	17.7	23.78
19.4	22.88	23.18
19.4	19.97	20.98
19.8	17.86	19.97
19.9	21.78	20.28
19.9	19.16	21.57
20.2	20.77	17.97
20.2	20.57	19.27
20.4	19.96	17.66
20.6	21.17	17.65
20.9	23.38	22.17
21	21.78	22.08
21.1	24.2	23.96
21.1	21.86	20.34
21.3	21.58	23.37
21.5	23.38	23.18
21.6	22.38	21.88
21.6	20.16	21.7
21.8	23.28	22.68
22.2	24.15	23.28
22.3	23.18	22.77
23.1	25.58	25.67
23.2	23.97	24.38
23.3	22.96	22.58
23.4	24.4	25.27
23.5	22.5	26.2
23.6	22.47	24.78
23.6	25.4	21.4
24.1	22.77	26.38
24.2	25.07	20.66
24.3	26.27	21.06
24.4	25.64	27.66
24.5	25.06	27.57
24.8	24.1	24.27
24.8	22.96	21.37
24.9	27.59	25.17
25.7	24.88	26.16
25.8	27.46	23.16
26.1	26.39	24.3
26.5	26.6	28.3
28.3	31.19	28.79
28.4	29.1	30.3
28.7	30.67	34.98
30.5	32.37	34.2
30.6	33.7	32.2
30.9	38.18	38.39
31.3	27.95	31.6
31.8	28.27	29.78
32.5	33.99	32.18
33.2	30.38	32.78
33.5	35.58	34.88
39	37	38.8

## Sheet: Fig. 5b
POCT meter INR	Smartphone INR, Measurement 1	Smartphone INR, Measurement 2
1.7	1.68083	1.74
1.3	1.38167	1.28167
1.2	1.415	1.47333
1.7	1.815	1.69
1.4	1.42417	1.26417
2	1.9975	2.03167
1.6	1.71417	1.48
2	1.91333	1.88167
1.9	1.865	1.82333
1.5	1.48167	1.54
2.6	2.55583	2.915
1.4	1.22167	1.20583
1.5	1.43	1.58083
2.9	2.35583	2.48167
1.3	1.38167	1.25583
1.9	1.94	1.89
3	2.53167	2.73167
1.6	1.8725	1.5975
1.6	1.88167	1.66417
1.6	1.765	1.6725
1.8	1.94833	1.8475
1.2	1.4575	1.17167
1.5	1.54833	1.53833
2.1	2.13667	2.305
1.2	1.3725	1.39
2.1	1.8725	2.065
1.4	1.515	1.58167
1.2	1.155	1.30583
2	2.08833	2.2975
1.3	1.4975	1.49833
1.7	1.73083	1.4975
1.3	1.265	1.28917
1.3	1.3725	1.5075
2.8	3.18167	3.19917
1.1	1.38917	1.20583
1.4	1.48917	1.48083
1.3	1.51417	1.4975
1.9	1.94833	1.93167
1.8	1.815	1.84
1.3	1.45667	1.55667
1.3	1.38	1.53083
1.2	1.43917	1.42333
1.6	1.22333	1.39667
1.7	1.90667	1.93167
1.8	1.76417	1.47083
1.7	1.48833	1.66417
1.7	1.71417	1.60583
1.9	2.0125	1.94
1.7	1.66417	1.74833
1.9	1.93167	1.8975
1.6	1.68083	1.6225
1.7	1.59667	1.7975
1.7	1.475	1.98167
1.8	2.01667	1.99667
1.8	1.79833	1.9475
1.8	1.66333	1.47167
1.9	1.68	1.80833
2	2.03333	2.10583
2.1	2.11667	1.78333
2.1	1.875	2.18333
2.3	2.21667	2.35833
2.3	2.19917	2.025
2.2	2.00833	2.0225
2.7	2.6975	2.85
2.3	2.28833	1.93
1.8	1.82167	1.695
2	2.13167	2.13917
2.1	2.08917	1.72167
2.1	2.18917	1.755
2.1	1.8975	2.19833
2.2	2.29917	2.0975
2.2	1.91333	1.78083
2.3	2.07333	2.18
2.5	2.59917	2.39917
2.5	2.425	2.525
2.8	2.80833	2.68333
2.8	2.32917	2.63333
2.9	2.8325	2.68167
3	2.965	2.90667
3.6	3.08333	3.23333

[truncated: 15 more sheets: Fig. 5c, Fig. 5d, Table 2, Fig. 6a, Fig. 6b, Fig. 6c, Fig. 6d, Fig. 6e-f, SFig. 1a, SFig. 1b, SFig. 1c, SFig. 1d, SFig. 3, SFig. 4, STable 1]
